# Supplementary material for: ERRF sensitizes ERBB2-positive breast cancer cells to lapatinib treatment likely by attenuating MCL1 and ERBB2 expression
Source: Oncotarget. 2017 Mar 21;8(22):36054–66. doi: 10.18632/oncotarget.16425 (PMC5482638; doi:10.18632/oncotarget.16425)
Supplement: Supplementary file 2 [file oncotarget-08-36054-s002.xlsx]

## Sheet: Sheet1
Table S1. Invasive breast carcinoma samples in which expression levels of both ERRF and Mcl-1 are available in the TCGA database.
SAMPLE ID	C1ORF64 expression Z Score	Mcl-1 expression Z Score
TCGA-AN-A0FZ-01	0.4765	-0.8617
TCGA-B6-A0IG-01	1.0149	0.0292
TCGA-C8-A12O-01	0.6633	-0.2953
TCGA-C8-A130-01	-0.8671	-0.5499
TCGA-E2-A1B4-01	1.0723	-0.5468
TCGA-E2-A105-01	-0.0905	-1.7749
TCGA-BH-A0BC-01	-0.0845	0.5655
TCGA-AO-A128-01	-1.7487	2.195
TCGA-B6-A0RT-01	-1.5277	2.8325
TCGA-AR-A1AJ-01	-1.6711	2.2737
TCGA-A8-A0A6-01	0.3974	1.8157
TCGA-AO-A03M-01	0.8101	0.3329
TCGA-AN-A0FY-01	-1.1459	-1.0264
TCGA-BH-A18G-01	-1.2403	1.844
TCGA-AR-A0TY-01	0.6859	-1.1706
TCGA-AO-A12A-01	-0.2069	1.0017
TCGA-BH-A1ES-01	0.0559	-0.1814
TCGA-A1-A0SH-01	0.529	-0.1095
TCGA-AO-A03O-01	0.7786	0.2111
TCGA-AO-A0JB-01	0.8251	-1.4021
TCGA-BH-A0B7-01	-0.346	1.9892
TCGA-BH-A0AV-01	-1.8864	2.9822
TCGA-BH-A0BS-01	1.0035	0.5075
TCGA-D8-A13Y-01	-1.6772	-1.1969
TCGA-BH-A0DE-01	0.5252	0.4809
TCGA-D8-A143-01	-1.7695	0.233
TCGA-B6-A0IC-01	1.0125	-0.0803
TCGA-AO-A03P-01	0.8491	-1.1528
TCGA-A2-A0T3-01	-0.895	-0.3225
TCGA-B6-A0RQ-01	0.6218	-0.243
TCGA-C8-A1HF-01	-1.3373	-0.6212
TCGA-B6-A0IO-01	0.844	0.3936
TCGA-E2-A15S-01	0.612	-1.56
TCGA-E2-A10F-01	-0.0117	1.627
TCGA-BH-A0HW-01	1.0601	-2.8126
TCGA-AR-A1AS-01	-0.9212	1.3599
TCGA-B6-A0WX-01	-1.6921	1.0474
TCGA-A8-A09T-01	0.3605	-0.348
TCGA-BH-A18J-01	-1.0214	3.4526
TCGA-A8-A09R-01	-0.479	1.2019
TCGA-BH-A0W5-01	0.799	-0.2211
TCGA-A7-A13E-01	-1.7204	1.2142
TCGA-A8-A07F-01	1.1988	2.0883
TCGA-A2-A0EU-01	0.6903	0.1603
TCGA-A2-A0EX-01	0.9504	-0.1644
TCGA-E2-A10C-01	0.6874	-0.1543
TCGA-BH-A0DI-01	-0.7504	0.8324
TCGA-AN-A041-01	0.7363	-0.2292
TCGA-B6-A0X0-01	-0.5944	1.1879
TCGA-AR-A0U3-01	0.7176	-0.666
TCGA-AR-A0TR-01	0.9732	-0.6395
TCGA-E2-A159-01	-1.7082	0.8668
TCGA-E2-A14X-01	-1.7183	1.0791
TCGA-A8-A07O-01	-1.6484	0.3814
TCGA-BH-A0W3-01	1.1265	-0.0224
TCGA-E2-A153-01	-0.3211	0.6594
TCGA-E2-A14R-01	-1.3425	1.0622
TCGA-A2-A04P-01	-1.5997	1.0446
TCGA-A8-A07W-01	0.1637	-0.3609
TCGA-A8-A09C-01	0.998	0.9065
TCGA-A2-A0SY-01	0.9364	1.0744
TCGA-AO-A12D-01	-1.6655	1.2808
TCGA-BH-A0HU-01	0.7938	-0.2092
TCGA-E2-A1B5-01	-1.1201	-0.1481
TCGA-A8-A0AB-01	0.9963	0.5168
TCGA-BH-A18U-01	-0.5163	0.1084
TCGA-A8-A07C-01	-1.7585	0.4695
TCGA-AN-A0AR-01	-1.7515	-0.3977
TCGA-BH-A0H5-01	0.9433	1.257
TCGA-A8-A08P-01	0.0715	0.2561
TCGA-A8-A091-01	1.0527	-1.6189
TCGA-AO-A03U-01	-1.577	-0.1588
TCGA-AR-A1AX-01	0.3064	0.2396
TCGA-A1-A0SO-01	-1.8726	-0.3757
TCGA-BH-A0AZ-01	0.8247	-0.081
TCGA-A7-A0DA-01	-1.7861	1.7178
TCGA-A2-A04X-01	0.7714	5.7794
TCGA-A2-A0YJ-01	-1.7772	0.2441
TCGA-BH-A0H3-01	0.4075	-0.6803
TCGA-AO-A0J9-01	-0.0552	-0.2877
TCGA-C8-A12K-01	-1.7171	0.1411
TCGA-A2-A0YM-01	-1.7365	1.3337
TCGA-C8-A134-01	-1.4841	-0.1617
TCGA-AN-A0FK-01	0.968	0.7762
TCGA-BH-A0E7-01	1.0046	-1.2042
TCGA-A2-A04N-01	0.7924	-0.3881
TCGA-A2-A04U-01	-1.5736	-1.2022
TCGA-BH-A18R-01	0.9601	0.1886
TCGA-A8-A0A4-01	1.1505	-1.275
TCGA-A8-A082-01	0.8761	-1.239
TCGA-AR-A1AU-01	0.4719	0.3737
TCGA-A2-A04V-01	1.069	-0.4849
TCGA-BH-A0C0-01	0.6172	0.8079
TCGA-BH-A0BO-01	0.7701	3.9326
TCGA-BH-A0H7-01	0.4205	-0.4094
TCGA-A8-A084-01	0.3412	1.0171
TCGA-A8-A07S-01	0.0206	1.236
TCGA-AN-A0G0-01	-1.7097	0.5197
TCGA-BH-A0RX-01	-1.2397	0.8905
TCGA-BH-A18H-01	1.0095	1.5584
TCGA-BH-A18T-01	0.8994	1.3912
TCGA-A2-A0YG-01	-0.7361	2.6348
TCGA-A8-A06T-01	1.0901	0.8654
TCGA-A8-A075-01	1.0063	-0.4204
TCGA-C8-A132-01	0.263	1.5322
TCGA-E2-A14V-01	0.2491	-0.7415
TCGA-C8-A12Q-01	-1.0462	4.0812
TCGA-BH-A0AY-01	0.7713	1.0424
TCGA-BH-A0BG-01	-1.6974	0.9237
TCGA-A2-A0D0-01	-1.8593	1.2717
TCGA-BH-A0HN-01	-1.9244	1.7609
TCGA-A8-A09X-01	0.7304	0.6388
TCGA-B6-A0RE-01	-2.0786	3.1384
TCGA-D8-A145-01	0.6722	0.536
TCGA-AO-A0J4-01	-1.8292	1.7454
TCGA-E2-A15C-01	1.012	-0.4438
TCGA-A8-A07J-01	-1.7695	-0.203
TCGA-AN-A0XO-01	0.4159	0.5343
TCGA-E2-A14O-01	0.5131	0.2032
TCGA-E2-A150-01	-1.5772	1.3754
TCGA-E2-A1BD-01	0.164	0.4587
TCGA-BH-A0W7-01	0.8802	0.9544
TCGA-A2-A0CL-01	-1.1658	1.9376
TCGA-BH-A1EO-01	-0.5685	-0.0915
TCGA-BH-A1F0-01	-1.6873	1.7109
TCGA-AO-A0J3-01	0.2283	-0.3062
TCGA-E2-A15J-01	-0.6381	1.9207
TCGA-A8-A08L-01	-0.5863	0.0057
TCGA-BH-A0HQ-01	1.0012	0.1035
TCGA-BH-A0BD-01	-1.4363	1.4911
TCGA-E2-A14P-01	-1.1889	0.0534
TCGA-B6-A0IP-01	0.8216	0.1413
TCGA-A8-A0A7-01	0.034	0.2151
TCGA-E2-A1B1-01	0.8402	0.6705
TCGA-AO-A0J7-01	-0.4693	0.3883
TCGA-B6-A0RN-01	0.5944	1.5749
TCGA-BH-A1ET-01	0.9742	0.3128
TCGA-BH-A0GY-01	-0.3831	0.2662
TCGA-A8-A08I-01	0.7648	0.1208
TCGA-E2-A15F-01	0.6223	-0.3012
TCGA-B6-A0RH-01	-0.505	0.7331
TCGA-A8-A09G-01	0.8289	0.8073
TCGA-AN-A0XR-01	1.1478	1.0776
TCGA-AN-A0FN-01	0.8723	1.4729
TCGA-A8-A06P-01	0.9341	-0.5642
TCGA-B6-A0RL-01	0.9196	-0.1733
TCGA-AO-A03L-01	1.027	0.0945
TCGA-B6-A0IJ-01	-1.4079	2.0798
TCGA-AO-A0JC-01	0.6435	0.7974
TCGA-BH-A0BL-01	-1.3578	2.2297
TCGA-E2-A1BC-01	1.0436	0.9929
TCGA-A8-A06N-01	1.211	-0.0891
TCGA-AO-A03T-01	0.8364	-0.7023
TCGA-AR-A0TV-01	0.5497	1.0349
TCGA-C8-A12X-01	1.0073	-1.942
TCGA-B6-A0IN-01	0.8705	-0.5139
TCGA-A8-A09W-01	1.0747	-0.4128
TCGA-BH-A0BT-01	-0.1563	0.3849
TCGA-BH-A0DZ-01	-0.7152	0.7679
TCGA-AO-A03R-01	-0.7358	1.1134
TCGA-BH-A0BF-01	-0.0171	1.0276
TCGA-B6-A0X1-01	-1.6181	0.2289
TCGA-A2-A0CT-01	0.9954	-0.0664
TCGA-BH-A0DT-01	0.4212	1.2198
TCGA-BH-A0B4-01	-0.5561	-0.705
TCGA-E2-A156-01	0.9227	-0.494
TCGA-A8-A09D-01	0.8931	-0.9719
TCGA-AO-A0JF-01	0.9785	0.8398
TCGA-C8-A1HN-01	0.4137	-1.6931
TCGA-A8-A07L-01	0.5375	-0.4585
TCGA-AR-A1AV-01	0.4736	1.6346
TCGA-B6-A0X5-01	0.4779	-1.587
TCGA-B6-A0WT-01	0.9849	0.3155
TCGA-BH-A0HX-01	0.2165	-0.2035
TCGA-AN-A0FW-01	0.3754	1.4456
TCGA-A2-A0CX-01	-0.0909	1.0278
TCGA-D8-A141-01	-0.3211	1.659
TCGA-AN-A0AS-01	0.6659	0.3043
TCGA-A2-A0CQ-01	0.1874	1.2353
TCGA-A2-A0D2-01	-1.6522	-0.1742
TCGA-AN-A049-01	0.3645	0.4351
TCGA-AN-A03X-01	0.4703	1.0803
TCGA-AR-A0TZ-01	0.3129	1.2192
TCGA-B6-A0RI-01	0.7998	0.8124
TCGA-E2-A106-01	0.8555	0.169
TCGA-BH-A18F-01	0.6518	1.6301
TCGA-A8-A06Z-01	0.1816	-1.02
TCGA-A2-A0CP-01	0.6968	0.2131
TCGA-A2-A0D1-01	-1.1774	-1.2099
TCGA-BH-A0E2-01	0.6457	-0.1449
TCGA-BH-A0DQ-01	0.8458	0.4833
TCGA-E2-A10B-01	0.4337	1.0177
TCGA-BH-A18Q-01	-1.9085	0.1037
TCGA-AN-A0AM-01	0.1521	1.4507
TCGA-A8-A07Z-01	-0.1773	0.2051
TCGA-B6-A0RP-01	1.0651	1.5465
TCGA-A2-A0YI-01	0.5487	0.9501
TCGA-BH-A0HL-01	-1.7772	2.2294
TCGA-AO-A12F-01	-1.557	0.4478
TCGA-A8-A096-01	1.0389	0.6776
TCGA-A2-A04Y-01	0.4317	0.0651
TCGA-BH-A0H0-01	1.1537	-0.2457
TCGA-AN-A0XW-01	0.7207	0.6453
TCGA-A2-A0SV-01	0.6	1.2559
TCGA-A2-A0T7-01	0.4887	1.9879
TCGA-A8-A09N-01	1.1287	1.2912
TCGA-AN-A0XS-01	0.7308	-0.6656
TCGA-A1-A0SD-01	-0.3952	-0.5451
TCGA-E2-A109-01	0.6089	0.2423
TCGA-C8-A1HI-01	0.6738	0.7501
TCGA-A8-A0A1-01	0.1991	1.0801
TCGA-AN-A0XU-01	-1.6131	0.6664
TCGA-A8-A08B-01	1.0463	0.7227
TCGA-A2-A04Q-01	-0.7717	2.4386
TCGA-AO-A12B-01	-0.2676	-0.6219
TCGA-BH-A0BW-01	-1.6385	1.2703
TCGA-A8-A06R-01	-0.607	-1.1204
TCGA-A8-A085-01	-0.4866	-1.7395
TCGA-BH-A0B1-01	0.8413	0.7561
TCGA-A8-A07P-01	0.8492	-0.8866
TCGA-A8-A081-01	0.7382	-1.6443
TCGA-A2-A0YK-01	0.6596	0.6123
TCGA-E2-A15T-01	0.931	1.3765
TCGA-A1-A0SP-01	-1.5925	0.1212
TCGA-AN-A046-01	-1.5281	1.7935
TCGA-E2-A14Y-01	-1.5082	0.7804
TCGA-E2-A15H-01	0.965	0.7439
TCGA-AO-A125-01	0.7396	1.4744
TCGA-AN-A0AK-01	1.0331	-0.2126
TCGA-AO-A0JL-01	-1.6699	-0.3118
TCGA-BH-A0EB-01	0.912	0.8036
TCGA-C8-A12W-01	1.0757	-0.6966
TCGA-C8-A138-01	0.8662	0.7819
TCGA-A7-A13F-01	0.1892	-0.4462
TCGA-A2-A0ET-01	-0.3276	1.265
TCGA-A2-A0CZ-01	0.977	0.0446
TCGA-BH-A0B8-01	0.0889	-1.0715
TCGA-BH-A0AW-01	1.2566	-0.4189
TCGA-B6-A0WY-01	0.4515	-0.446
TCGA-AN-A0FF-01	0.9573	1.0608
TCGA-AR-A0TQ-01	1.0439	0.1008
TCGA-AR-A0U2-01	0.324	-0.8041
TCGA-B6-A0I2-01	-1.6076	0.6206
TCGA-B6-A0WV-01	0.1522	-1.0446
TCGA-B6-A0X7-01	0.9666	-0.6767
TCGA-A2-A0ES-01	0.745	2.6715
TCGA-AR-A1AO-01	-0.623	0.5122
TCGA-A1-A0SJ-01	0.1374	-0.0348
TCGA-AQ-A04J-01	-1.6331	1.6167
TCGA-A7-A0CH-01	0.9498	1.714
TCGA-AO-A129-01	-1.5205	0.8924
TCGA-BH-A0DD-01	-1.6434	0.2879
TCGA-A8-A08H-01	-0.1202	-0.5614
TCGA-B6-A0IB-01	-0.3351	1.724
TCGA-AN-A0FV-01	0.302	-0.5568
TCGA-B6-A0I9-01	1.0036	0.6775
TCGA-A8-A08J-01	0.9317	0.0705
TCGA-AN-A0FD-01	0.6731	-0.3386
TCGA-BH-A18V-01	-1.7373	4.3135
TCGA-E2-A15I-01	0.8448	0.5057
TCGA-BH-A18I-01	1.1387	1.0529
TCGA-B6-A0I8-01	1.2586	0.3559
TCGA-AR-A0U4-01	-1.6349	0.5365
TCGA-AR-A0TS-01	-1.6551	1.1167
TCGA-BH-A0DO-01	0.8638	0.5499
TCGA-BH-A0E0-01	-1.5221	1.7968
TCGA-A7-A0CJ-01	0.6264	-0.7994
TCGA-E2-A1B6-01	-0.5517	0.2893
TCGA-BH-A0WA-01	-1.3262	-0.0819
TCGA-E2-A15O-01	-0.1425	-0.1392
TCGA-BH-A0C1-01	0.6813	2.2307
TCGA-BH-A0BP-01	-1.2025	0.1359
TCGA-AO-A0J8-01	0.3554	2.1314
TCGA-A2-A0EV-01	0.8412	1.0522
TCGA-C8-A12L-01	-1.819	2.2134
TCGA-BH-A18S-01	1.1194	0.8673
TCGA-BH-A0W4-01	0.8664	-0.0433
TCGA-BH-A0BA-01	0.9043	1.5724
TCGA-AR-A1AT-01	0.66	0.9702
TCGA-AO-A03N-01	0.9344	1.1581
TCGA-B6-A0RS-01	0.1338	2.4199
TCGA-AR-A1AY-01	-1.5846	0.3684
TCGA-A8-A079-01	-0.2341	-1.0941
TCGA-A8-A06X-01	-0.9988	0.5472
TCGA-AR-A1AR-01	-1.8525	2.4847
TCGA-AO-A0J2-01	-1.648	0.8116
TCGA-B6-A0IH-01	0.1293	0.5574
TCGA-A2-A0EN-01	0.8406	1.0929
TCGA-BH-A0BQ-01	0.3776	2.073
TCGA-A2-A0T1-01	0.5665	0.0953
TCGA-AR-A0U0-01	-1.7347	1.4658
TCGA-AR-A1AQ-01	-1.7775	0.6351
TCGA-B6-A0RU-01	-0.6805	-0.7456
TCGA-D8-A140-01	0.3039	1.9751
TCGA-A2-A0CU-01	0.8847	-0.8345
TCGA-AN-A0FS-01	1.1141	0.9678
TCGA-A2-A0CM-01	-1.8788	3.1337
TCGA-A8-A08Z-01	-1.0557	1.0359
TCGA-B6-A0WW-01	-0.1026	1.4684
TCGA-AR-A0TU-01	-1.7258	-0.1607
TCGA-C8-A1HL-01	0.8271	0.1613
TCGA-B6-A0WS-01	-1.0285	-0.0194
TCGA-B6-A0X4-01	-0.6056	-1.7331
TCGA-C8-A12U-01	-1.4193	-1.4579
TCGA-A7-A0DB-01	0.9822	1.1238
TCGA-A8-A0AD-01	1.0928	0.5291
TCGA-A2-A0SX-01	-2.0421	3.1385
TCGA-A2-A04T-01	-1.8843	0.3981
TCGA-AO-A0JJ-01	0.626	0.6928
TCGA-A2-A0YT-01	1.1998	0.044
TCGA-BH-A1EW-01	0.391	0.9501
TCGA-D8-A142-01	-1.3894	1.3636
TCGA-B6-A0IA-01	-1.482	2.2623
TCGA-A8-A08A-01	0.646	0.7878
TCGA-A8-A093-01	-0.0629	0.7368
TCGA-BH-A0DL-01	-1.5236	2.4593
TCGA-A8-A08R-01	-1.8546	0.7575
TCGA-E2-A155-01	0.9459	-1.2103
TCGA-E2-A14T-01	0.0562	-0.6582
TCGA-D8-A146-01	0.6439	1.2346
TCGA-BH-A1EU-01	0.1979	0.3806
TCGA-C8-A12Y-01	-0.0126	0.9602
TCGA-A8-A095-01	0.1375	1.0283
TCGA-A8-A08T-01	0.8975	0.1101
TCGA-A8-A06Q-01	0.8419	-1.3481
TCGA-BH-A0B5-01	-0.0608	1.4122
TCGA-AN-A0FT-01	0.8527	0.1609
TCGA-BH-A0HF-01	1.133	0.8656
TCGA-E2-A1B0-01	0.7796	1.2515
TCGA-AN-A04D-01	-1.8583	0.2292
TCGA-B6-A0IE-01	0.2922	-1.085
TCGA-AR-A0TX-01	0.1722	-0.178
TCGA-A8-A097-01	-0.3389	0.6024
TCGA-A8-A09B-01	0.4601	0.3376
TCGA-A8-A07E-01	-0.3435	1.2432
TCGA-A8-A09V-01	0.8668	0.3047
TCGA-BH-A18M-01	0.4498	0.2558
TCGA-BH-A0EI-01	0.3883	3.059
TCGA-C8-A1HG-01	-1.6173	-1.0351
TCGA-AN-A0FX-01	-0.8367	-0.2641
TCGA-AN-A0AT-01	-1.8808	0.4803
TCGA-BH-A0EE-01	-1.7344	-0.1584
TCGA-BH-A0HO-01	-0.5096	0.1757
TCGA-B6-A0I6-01	-1.772	-0.8557
TCGA-AN-A04A-01	0.0299	0.7191
TCGA-E2-A15M-01	0.7524	0.6825
TCGA-AO-A0JA-01	-1.5896	1.461
TCGA-A8-A08F-01	0.4177	-0.7498
TCGA-AQ-A04H-01	0.3892	0.3223
TCGA-E2-A108-01	-0.1264	1.423
TCGA-A2-A0EY-01	0.5333	0.4044
TCGA-A2-A04W-01	-0.9128	1.3936
TCGA-A1-A0SE-01	0.8902	0.4236
TCGA-A2-A0T5-01	0.2135	0.6564
TCGA-A2-A0ST-01	-0.3536	1.5819
TCGA-A7-A0CD-01	1.1409	-0.1996
TCGA-A8-A07G-01	0.3635	0.4603
TCGA-BH-A0HK-01	-1.042	0.7264
TCGA-C8-A133-01	1.1156	-1.0979
TCGA-A2-A0EW-01	0.9914	1.6379
TCGA-BH-A18K-01	-1.6668	0.9146
TCGA-AR-A1AI-01	-1.7885	1.9645
TCGA-BH-A0BM-01	1.0285	0.2861
TCGA-AO-A0J5-01	1.0154	0.624
TCGA-A2-A0YF-01	0.9607	-0.9386
TCGA-AR-A1AH-01	-1.8196	0.3728
TCGA-AR-A1AL-01	0.2391	0.9766
TCGA-BH-A0DH-01	0.941	0.2792
TCGA-A7-A13D-01	-1.8317	0.8464
TCGA-BH-A0E9-01	0.3134	1.7652
TCGA-BH-A0DX-01	0.0852	3.2896
TCGA-E2-A15R-01	0.7067	-0.0975
TCGA-C8-A12P-01	-1.1909	2.6699
TCGA-C8-A131-01	-1.3455	0.7719
TCGA-BH-A0B9-01	-1.7357	0.2269
TCGA-BH-A0HA-01	0.6195	1.0478
TCGA-A2-A0YD-01	0.1888	2.4298
TCGA-AN-A0AL-01	-1.7597	0.336
TCGA-A8-A07I-01	1.0212	2.5139
TCGA-AO-A124-01	-1.8215	0.3525
TCGA-A2-A0YL-01	-0.0375	1.1936
TCGA-A2-A0EO-01	-0.2629	1.3203
TCGA-BH-A0B3-01	-1.7615	2.2944
TCGA-BH-A0E6-01	-0.9103	0.2339
TCGA-E2-A14N-01	-1.7879	1.3555
TCGA-E2-A14S-01	0.8973	-1.1342
TCGA-E2-A154-01	0.7419	-0.0453
TCGA-BH-A0H9-01	0.1077	0.2373
TCGA-AN-A04C-01	-0.3008	0.6876
TCGA-BH-A0HY-01	-1.0275	0.8868
TCGA-A2-A0T4-01	-0.4937	0.7473
TCGA-A2-A0CV-01	-0.8674	2.9984
TCGA-BH-A18N-01	0.4448	-0.9231
TCGA-A8-A09E-01	0.9496	1.561
TCGA-A7-A0D9-01	0.5287	-0.7325
TCGA-AN-A0XN-01	0.0611	-0.1722
TCGA-C8-A12M-01	1.268	1.8565
TCGA-A8-A08G-01	0.3416	-0.1564
TCGA-E2-A15D-01	-0.0696	1.1632
TCGA-D8-A147-01	-1.722	1.2003
TCGA-A8-A09A-01	0.8028	0.117
TCGA-B6-A0I5-01	0.4564	0.7201
TCGA-A8-A06U-01	0.0061	0.9264
TCGA-A8-A076-01	0.7189	1.0598
TCGA-BH-A0DG-01	0.6742	1.0322
TCGA-E2-A1AZ-01	-1.8196	1.2302
TCGA-A8-A09I-01	0.2678	1.2084
TCGA-A1-A0SK-01	-2.1491	-1.8221
TCGA-AR-A1AN-01	0.7046	1.8261
TCGA-A2-A0EM-01	0.9284	1.0985
TCGA-AN-A0XL-01	1.0209	1.931
TCGA-BH-A0HI-01	0.8722	1.3397
TCGA-E2-A15L-01	1.2805	2.0805
TCGA-A8-A09Z-01	0.7665	1.1545
TCGA-AN-A0XP-01	1.1712	1.2245
TCGA-A2-A0D3-01	0.4505	1.1538
TCGA-AO-A0JM-01	0.9804	1.7225
TCGA-AN-A03Y-01	0.263	-0.2119
TCGA-BH-A18L-01	-0.8065	1.1425
TCGA-B6-A0RV-01	1.1671	-0.3857
TCGA-D8-A13Z-01	-1.4594	0.135
TCGA-A2-A0D4-01	0.8256	-0.7428
TCGA-A2-A0CS-01	-0.6768	0.8885
TCGA-C8-A137-01	-0.7269	-0.4923
TCGA-C8-A12V-01	-1.3766	2.1287
TCGA-BH-A18P-01	0.7502	2.1034
TCGA-AR-A0U1-01	-0.4177	-0.205
TCGA-AR-A0TP-01	-1.9149	-0.105
TCGA-B6-A0IM-01	0.5053	-0.991
TCGA-B6-A0IK-01	-0.355	0.3761
TCGA-AO-A126-01	1.2146	-0.4171
TCGA-AO-A03V-01	0.0197	0.3715
TCGA-E2-A15P-01	0.6075	0.2202
TCGA-BH-A1EV-01	0.9942	1.2674
TCGA-BH-A0GZ-01	0.8336	0.4984
TCGA-B6-A0RM-01	1.2728	-1.1335
TCGA-A8-A08S-01	0.7621	0.7972
TCGA-A8-A094-01	0.7844	-0.8581
TCGA-A2-A0YH-01	0.8677	0.6489
TCGA-AO-A0JE-01	-0.5976	0.837
TCGA-B6-A0RG-01	0.4579	0.1741
TCGA-A8-A09Q-01	1.1118	0.3051
TCGA-AN-A0XT-01	0.8133	-0.7903
TCGA-BH-A0HP-01	1.1177	0.2152
TCGA-A8-A090-01	-0.0814	1.4589
TCGA-A8-A08O-01	0.8397	-0.2296
TCGA-AO-A0JI-01	1.0378	-0.0765
TCGA-E2-A15G-01	0.7984	0.6633
TCGA-AO-A0JG-01	0.9658	1.0188
TCGA-A2-A0T2-01	-1.6468	1.6945
TCGA-A7-A0CE-01	-1.1637	0.9312
TCGA-A8-A06O-01	0.8581	-0.279
TCGA-BH-A0EA-01	0.4713	1.3839
TCGA-A2-A0EQ-01	-0.306	-0.0147
TCGA-E2-A14W-01	-1.0164	-1.4253
TCGA-BH-A0BZ-01	-0.1942	0.6307
TCGA-E2-A158-01	-1.6937	0.7052
TCGA-A2-A0SU-01	1.1159	-0.2889
TCGA-A2-A0T6-01	0.6068	1.936
TCGA-BH-A0DS-01	0.962	1.1235
TCGA-E2-A10E-01	1.0987	1.8879
TCGA-A8-A083-01	1.1433	0.4236
TCGA-A8-A07R-01	-1.7231	0.9319
TCGA-AO-A12E-01	1.204	0.9093
TCGA-BH-A0B0-01	-1.107	1.1539
TCGA-AO-A12C-01	0.3264	0.3239
TCGA-AO-A0J6-01	-1.8139	1.5113
TCGA-E2-A14Q-01	-0.0379	0.7857
TCGA-E2-A152-01	-0.0769	1.1445
TCGA-C8-A12N-01	0.0339	-0.6519
TCGA-B6-A0RO-01	1.187	1.0325
TCGA-A2-A0YE-01	-1.752	0.0589
TCGA-BH-A0C7-01	0.1796	-0.0732
TCGA-BH-A0BV-01	0.6071	0.5985
TCGA-A8-A0A9-01	0.2214	1.5082
TCGA-AR-A1AW-01	0.5815	0.5589
TCGA-BH-A0DK-01	0.8834	1.5044
TCGA-AR-A0TW-01	1.0639	1.1006
TCGA-BH-A0C3-01	-1.4578	2.8103
TCGA-BH-A0BR-01	-0.917	1.2458
TCGA-A7-A0CG-01	1.0464	0.6065
TCGA-A8-A06Y-01	-0.519	1.933
TCGA-E2-A107-01	0.993	1.0756
TCGA-A8-A09M-01	0.0769	-1.8156
TCGA-A2-A0SW-01	0.1428	0.4725
TCGA-B6-A0WZ-01	0.6699	-1.0877
TCGA-A8-A086-01	0.6582	-1.5762
TCGA-A8-A07U-01	-1.5996	2.6149
TCGA-A2-A0CY-01	-1.5926	1.9808
TCGA-A8-A07B-01	0.8994	-0.4541
TCGA-A2-A0T0-01	-1.5985	1.0793
TCGA-A1-A0SM-01	0.6566	3.4676
TCGA-A2-A04R-01	-0.2814	-0.6274
TCGA-A8-A08C-01	0.7001	0.7968
TCGA-AQ-A04L-01	-1.6593	-0.4724
TCGA-BH-A0BJ-01	-0.7171	1.2836
TCGA-AN-A0FJ-01	-1.6876	-0.7859
TCGA-AR-A1AK-01	0.6738	0.7935
TCGA-AR-A1AP-01	-0.9608	2.3899
TCGA-A8-A092-01	1.0722	-0.463
TCGA-C8-A1HM-01	0.475	2.0599
TCGA-AN-A0XV-01	1.0144	0.0999
TCGA-AN-A0FL-01	-0.5406	-0.0216
TCGA-E2-A10A-01	0.4963	1.9147
TCGA-BH-A0HB-01	1.16	0.0998
TCGA-C8-A12Z-01	0.811	1.6763
TCGA-AR-A0TT-01	0.1037	0.9062
TCGA-E2-A14Z-01	0.218	0.5281
TCGA-AN-A0AJ-01	0.9976	4.779
TCGA-BH-A0H6-01	1.1041	-0.0584
TCGA-A8-A0A2-01	1.0743	1.0306
TCGA-AO-A12H-01	0.6325	-0.6617
TCGA-A2-A0ER-01	0.951	-0.3046
TCGA-B6-A0IQ-01	-1.547	3.102
TCGA-AO-A0JD-01	-0.4721	-0.3766
TCGA-BH-A0E1-01	-0.4053	1.3825
TCGA-BH-A0DP-01	0.0578	1.7954
TCGA-A2-A0YC-01	0.0945	0.2817
TCGA-A2-A0CW-01	0.8074	-0.8172
TCGA-BH-A0AU-01	0.8177	-0.3255
TCGA-C8-A135-01	0.4442	1.4695
TCGA-C8-A12T-01	-0.0678	0.069
TCGA-A8-A099-01	0.7433	1.041
TCGA-A8-A08X-01	-1.7105	1.066
TCGA-AO-A12G-01	1.264	-0.4844
TCGA-A8-A09K-01	1.1413	-0.8291
